# Supplementary material for: Bioprospecting of Marine Organisms: Exploring Antibacterial Activities in Aqueous and Organic Extracts
Source: Microorganisms. 2025 Apr 18;13(4):940. doi: 10.3390/microorganisms13040940 (PMC12029734; doi:10.3390/microorganisms13040940)
Supplement: Supplementary file 1 [file microorganisms-13-00940-s001.zip]

Archive with 1 entries (1 files):
- microorganisms-3557629-supplementary.pdf
